# Supplementary material for: Metabolic profiling identifies trehalose as an abundant and diurnally fluctuating metabolite in the microalga Ostreococcus tauri
Source: Metabolomics. 2017 Apr 17;13(6):68. doi: 10.1007/s11306-017-1203-1 (PMC5392535; doi:10.1007/s11306-017-1203-1)
Supplement: Supplementary file 6 — Supplementary material 6 (XLSX 33 KB) [file 11306_2017_1203_MOESM6_ESM.xlsx]

## Sheet: Suppl. tab. 3 values heat map
Supplementary Table 3. Concentrations of 111 metabolites over light-dark cycles (mean values and standard deviations of four biological replicates)
Metabolite
number	2 h mean	2 h SD	6 h mean	6 h SD	10 h mean	10 h SD	14 h mean	14 h SD	18 h mean	18 h SD	22 h mean	22 h SD	30 h mean	30 h SD
1	4.33158e+07	7.23701e+06	4.02772e+07	7.57421e+06	3.47774e+07	6.01159e+06	3.35287e+07	4.65956e+06	4.04845e+07	3.25743e+06	3.90338e+07	1.88759e+06	3.5687e+07	2.77755e+06
2	4.15898e+06	614069	4.1026e+06	621889	3.2864e+06	361812	2.89501e+06	746978	3.25492e+06	666841	3.73019e+06	541608	3.87402e+06	607143
3	1.56387e+08	1.04382e+08	2.01942e+08	1.04507e+08	9.24092e+07	3.67931e+07	1.76825e+08	1.95563e+08	1.61215e+08	1.68289e+08	1.29584e+08	9.62893e+07	2.53061e+08	2.10935e+08
4	3.69356e+06	450508	3.73987e+06	337242	3.3924e+06	620802	3.92848e+06	60048.2	3.92203e+06	421827	4.2981e+06	530829	3.19552e+06	361522
5	7.52005e+06	558975	8.1567e+06	482879	7.26362e+06	814458	7.33253e+06	826884	7.52469e+06	749630	7.37437e+06	512268	8.30506e+06	700417
6	2.44925e+07	3.64547e+06	2.8001e+07	2.45679e+06	2.80815e+07	3.55075e+06	2.68087e+07	4.60039e+06	2.85636e+07	4.60646e+06	3.02119e+07	4.64343e+06	3.33571e+07	1.55869e+06
7	1.5948e+07	3.77376e+06	1.48456e+07	2.68577e+06	1.52235e+07	4.65981e+06	1.48994e+07	663066	1.66855e+07	2.58202e+06	1.53025e+07	2.17e+06	1.03769e+07	730848
8	5.4114e+06	1.94395e+06	6.30898e+06	3.81441e+06	6.66334e+06	622678	3.99594e+06	2.96449e+06	4.2021e+06	1.59024e+06	3.36058e+06	1.05539e+06	6.11557e+06	2.35421e+06
9	7.50322e+06	889059	7.10965e+06	413986	6.72767e+06	427021	4.58819e+06	2.12728e+06	5.05791e+06	1.04022e+06	6.02368e+06	405495	8.15748e+06	3.75709e+06
10	8.03582e+06	2.08088e+06	7.70524e+06	2.33485e+06	8.40113e+06	2.50799e+06	5.64629e+06	2.39711e+06	6.21385e+06	838774	7.33513e+06	1.00348e+06	8.51389e+06	4.72954e+06
11	7.68618e+08	2.25258e+08	1.23327e+09	9.40723e+08	5.60118e+08	1.16021e+08	9.39486e+08	8.85771e+08	8.0864e+08	8.7467e+08	4.59057e+08	1.52538e+08	1.2381e+09	1.20248e+09
12	5.70564e+07	2.10836e+07	6.43001e+07	1.47948e+07	5.92402e+07	1.1403e+07	3.12898e+07	4.20605e+06	3.27509e+07	4.65746e+06	2.84085e+07	3.15674e+06	6.086e+07	1.22221e+07
13	1.08843e+07	2.39062e+06	1.01395e+07	2.68664e+06	1.14051e+07	1.38562e+06	1.15405e+07	2.10152e+06	1.28947e+07	2.89705e+06	1.22033e+07	1.13516e+06	1.12192e+07	3.88627e+06
14	3.00814e+06	409850	2.94306e+06	308540	2.21444e+06	309354	2.13584e+06	258990	2.35245e+06	302017	2.59334e+06	385776	2.69473e+06	582811
15	5.68173e+06	169923	5.09585e+06	631123	4.51608e+06	512979	3.9893e+06	303312	4.20864e+06	314627	3.9678e+06	462258	4.22752e+06	381134
16	1.48165e+07	4.12712e+06	1.54712e+07	6.89232e+06	8.46279e+06	1.69546e+06	1.07544e+07	4.36099e+06	1.06372e+07	1.88058e+06	1.16815e+07	2.74028e+06	1.50889e+07	8.94583e+06
17	7.97217e+06	3.85188e+06	5.94561e+06	2.44997e+06	4.57787e+06	3.86834e+06	7.94618e+06	6.23283e+06	6.82449e+06	2.3657e+06	5.37039e+06	1.71484e+06	2.60428e+06	687426
18	2.60072e+06	275528	2.35379e+06	158128	2.2721e+06	339022	2.34165e+06	141720	2.29974e+06	187833	2.24469e+06	195783	2.12482e+06	319845
19	1.65733e+06	76599.8	1.68954e+06	588115	1.29074e+06	295928	1.23084e+06	476601	1.34377e+06	487830	1.28143e+06	328900	1.49729e+06	338013
20	6.81691e+06	123592	6.57469e+06	829101	4.65729e+06	618077	5.18445e+06	833558	6.68201e+06	1.12737e+06	6.94986e+06	707402	7.23971e+06	2.12523e+06
21	6.27572e+06	1.20219e+06	5.44435e+06	930209	3.64233e+06	960990	3.57152e+06	945551	4.72476e+06	576915	4.92671e+06	330921	6.49806e+06	891037
22	8.1019e+07	1.68881e+07	1.02791e+08	2.39137e+07	6.76738e+07	1.61015e+07	5.63846e+07	1.57452e+07	7.20852e+07	1.59902e+07	7.69761e+07	7.5454e+06	1.03416e+08	3.84051e+07
23	1.08849e+07	2.10173e+06	1.08305e+07	2.90902e+06	9.16687e+06	1.13895e+06	1.007e+07	2.98755e+06	1.05783e+07	1.57889e+06	1.07706e+07	1.72966e+06	1.32067e+07	3.61375e+06
24	2.00477e+06	156937	2.05866e+06	189276	1.85535e+06	144795	1.53607e+06	104758	1.62509e+06	213841	1.63125e+06	126050	1.90232e+06	236960
25	1.39348e+07	1.93619e+06	1.22126e+07	1.10414e+06	1.16776e+07	1.18866e+06	9.13363e+06	1.06446e+06	1.11792e+07	1.01826e+06	1.24636e+07	671967	1.39108e+07	2.12743e+06
26	2.61553e+06	273767	2.49856e+06	411648	2.23854e+06	158398	1.96497e+06	142071	2.17862e+06	327148	1.88326e+06	221505	2.20293e+06	353982
27	7.43684e+07	6.88881e+06	7.30552e+07	7.64385e+06	4.97985e+07	9.1266e+06	4.652e+07	6.78579e+06	5.49547e+07	7.18677e+06	5.62829e+07	8.12007e+06	6.36667e+07	1.99334e+07
28	2.42487e+07	4.47689e+06	2.27693e+07	9.27239e+06	2.36961e+07	783671	1.81614e+07	1.05754e+07	1.86864e+07	6.62583e+06	1.96785e+07	4.16644e+06	1.80967e+07	1.00566e+07
29	2.45802e+06	323404	2.4389e+06	689884	2.36048e+06	446846	1.92414e+06	569348	2.01654e+06	549626	1.87554e+06	501042	2.48363e+06	372953
30	2.89609e+06	1.6676e+06	4.30572e+06	3.05357e+06	2.28281e+06	963146	2.00599e+06	140089	2.20112e+06	798055	2.06705e+06	854426	5.88665e+06	1.57265e+06
31	1.59492e+07	9.71195e+06	1.93355e+07	9.89118e+06	9.40777e+06	7.66534e+06	8.91269e+06	3.54812e+06	1.04562e+07	1.07636e+07	8.73962e+06	2.40462e+06	1.1171e+07	6.97987e+06
32	1.15318e+06	347952	979193	355548	868000	304402	902449	440001	1.0349e+06	194838	1.03345e+06	95529.7	935825	141986
33	2.60991e+06	461690	2.4071e+06	447765	2.10078e+06	312557	1.73532e+06	266498	2.02035e+06	321478	1.91894e+06	175160	1.75956e+06	438093
34	4.53239e+07	2.99241e+07	5.59385e+07	3.52055e+07	2.41381e+07	1.21256e+07	3.04506e+07	1.87e+07	2.47594e+07	1.44019e+07	3.94831e+07	2.77228e+07	6.81132e+07	4.94269e+07
35	3.7405e+07	2.81926e+07	2.94725e+07	2.57861e+07	3.05714e+07	2.06309e+07	2.83564e+07	2.43888e+07	3.0942e+07	1.98289e+07	2.27971e+07	8.14899e+06	1.5899e+07	7.75458e+06
36	5.33128e+06	291543	5.12128e+06	343734	5.01132e+06	710107	4.81562e+06	488613	5.13471e+06	248166	4.98956e+06	166589	4.87469e+06	879423
37	2.57901e+06	1.1859e+06	2.53995e+06	1.45544e+06	2.8083e+06	1.88682e+06	2.54348e+06	1.47291e+06	2.27033e+06	1.20412e+06	2.5709e+06	1.51303e+06	2.63531e+06	2.95662e+06
38	2.16348e+06	274060	1.9438e+06	330786	1.60978e+06	408965	1.75374e+06	205161	2.14906e+06	184452	2.06948e+06	206387	1.76183e+06	324981
39	4.9485e+06	262061	4.44637e+06	619145	3.96391e+06	666078	3.65922e+06	404501	4.19836e+06	207099	3.92351e+06	235575	4.13413e+06	619582
40	4.13803e+07	2.64557e+06	4.39091e+07	1.45128e+06	4.96616e+07	8.33341e+06	5.46009e+07	9.90485e+06	4.21806e+07	2.89056e+06	3.54478e+07	2.54163e+06	3.81034e+07	2.27095e+06
41	1.59079e+07	2.24082e+06	1.39911e+07	2.08145e+06	1.36836e+07	1.39303e+06	1.35787e+07	1.00732e+06	1.41509e+07	487391	1.26543e+07	1.2075e+06	1.19703e+07	1.8859e+06
42	3.0748e+06	419811	2.78895e+06	584654	2.28455e+06	482492	2.36531e+06	248592	2.79084e+06	149328	2.24032e+06	540897	2.13028e+06	211063
43	3.34006e+06	203293	2.94086e+06	322054	2.71074e+06	279929	2.4288e+06	253409	2.5315e+06	83753.4	2.40797e+06	185603	2.81294e+06	276113
44	2.58177e+06	395170	2.30867e+06	494516	2.0593e+06	129499	1.68177e+06	218384	1.90394e+06	217157	1.57818e+06	206462	1.97443e+06	396920
45	2.14167e+07	3.24977e+06	1.97039e+07	3.2727e+06	1.65198e+07	3.49865e+06	1.63903e+07	3.43264e+06	1.84319e+07	2.25851e+06	1.77947e+07	1.48858e+06	1.96503e+07	2.31432e+06
46	1.01481e+07	674615	1.01107e+07	1.22725e+06	9.20152e+06	1.07368e+06	7.66789e+06	145174	8.08575e+06	504588	7.43109e+06	551721	9.30656e+06	1.69073e+06
47	3.04128e+06	569575	2.96916e+06	694952	2.80098e+06	797019	2.41492e+06	664560	2.45106e+06	580467	2.3938e+06	648887	2.63315e+06	575070
48	3.82563e+06	1.05911e+06	3.60968e+06	882046	3.57665e+06	945546	2.50524e+06	557213	2.55228e+06	272238	2.97688e+06	466470	5.4804e+06	2.65623e+06
49	1.49122e+06	142114	1.49712e+06	183691	1.3234e+06	175258	1.28568e+06	194549	1.32499e+06	178294	1.2485e+06	124640	1.22827e+06	161315
50	5.45776e+06	297861	4.88521e+06	576269	4.75756e+06	253551	4.56135e+06	347925	4.84702e+06	67744.8	4.65982e+06	401610	4.47186e+06	665050
51	1.04983e+07	829128	1.02487e+07	1.43225e+06	9.20911e+06	1.91261e+06	1.07681e+07	2.74718e+06	9.59545e+06	443392	9.36414e+06	835721	8.3595e+06	1.427e+06
52	3.22306e+06	355374	2.94748e+06	379283	2.6387e+06	413489	2.58672e+06	179924	2.63557e+06	328365	2.53295e+06	218986	2.57523e+06	168800
53	3.04725e+06	168090	2.84581e+06	392568	2.4419e+06	507725	2.58388e+06	334622	2.70479e+06	154109	2.70979e+06	298805	2.51393e+06	381878
54	7.36845e+06	927123	6.78771e+06	1.14351e+06	6.14879e+06	265967	5.06963e+06	555391	5.71671e+06	1.05505e+06	4.94301e+06	609325	6.08118e+06	811762
55	9.09772e+07	8.71572e+06	8.89541e+07	4.43628e+06	8.9042e+07	1.00408e+07	8.67203e+07	6.01976e+06	9.14463e+07	5.26823e+06	8.50037e+07	5.95731e+06	8.34806e+07	1.60397e+07
56	3.75472e+07	3.45479e+06	3.48781e+07	2.52307e+06	3.45429e+07	7.82482e+06	3.55329e+07	2.2131e+06	3.79553e+07	2.1073e+06	3.35795e+07	1.73055e+06	2.95917e+07	5.02336e+06
57	6.65296e+07	5.63735e+06	6.42914e+07	4.04622e+06	6.31812e+07	1.04954e+07	6.58031e+07	3.34283e+06	6.70519e+07	4.5508e+06	6.22459e+07	5.49227e+06	5.49893e+07	8.19686e+06
58	2.80063e+07	1.51828e+06	2.47706e+07	2.84243e+06	2.47128e+07	1.92304e+06	2.56015e+07	1.32901e+06	2.5427e+07	504997	2.35017e+07	2.32225e+06	2.05429e+07	2.92329e+06
59	3.2635e+06	322965	3.14077e+06	508803	2.80151e+06	114988	2.46627e+06	249745	2.5492e+06	342713	2.26496e+06	156360	2.66933e+06	428789
60	5.34486e+06	3.30936e+06	3.63744e+06	482558	3.58938e+06	589925	3.54578e+06	1.21527e+06	3.66365e+06	1.30485e+06	3.87954e+06	1.14732e+06	3.46813e+06	913702
61	2.05401e+07	2.11326e+06	1.80551e+07	1.75893e+06	1.94191e+07	1.01066e+06	1.91808e+07	587850	1.90491e+07	1.1255e+06	1.66581e+07	1.28651e+06	1.51946e+07	2.72205e+06
62	3.88072e+06	392158	3.70696e+06	630718	3.49871e+06	172877	3.00897e+06	318984	3.25564e+06	484958	2.81474e+06	342157	3.28361e+06	522038
63	1.16746e+07	1.50647e+06	1.0823e+07	2.66989e+06	1.00513e+07	2.14713e+06	1.01842e+07	2.86667e+06	1.01571e+07	1.59671e+06	1.08156e+07	1.66528e+06	9.88589e+06	3.21227e+06
64	6.46169e+06	484016	5.73912e+06	675690	5.56081e+06	448757	5.68403e+06	523859	5.92322e+06	34245.8	5.51628e+06	434638	4.68567e+06	658797
65	2.61189e+07	2.71656e+06	2.89328e+07	3.3048e+06	2.45141e+07	2.84452e+06	2.33743e+07	1.80296e+06	2.50543e+07	2.12612e+06	2.52165e+07	4.95076e+06	2.6903e+07	3.58162e+06
66	3.36038e+06	1.14887e+06	3.06427e+06	839841	2.70655e+06	676929	2.52836e+06	668534	3.03731e+06	667684	2.68199e+06	693474	2.44067e+06	932528
67	4.26902e+07	2.18811e+06	4.01434e+07	3.41835e+06	3.75357e+07	4.69556e+06	3.63751e+07	2.22983e+06	3.91502e+07	2.89158e+06	3.64332e+07	3.138e+06	3.72198e+07	5.52508e+06
68	2.26022e+08	2.86207e+07	2.17694e+08	4.71664e+07	2.1485e+08	5.71272e+07	1.84529e+08	3.23421e+07	2.06762e+08	3.44263e+07	1.9794e+08	3.19511e+07	1.81365e+08	3.90966e+07
69	600717	75753.5	490819	113975	529822	171045	453793	71258.2	448935	88664.5	521836	157554	552138	110555
70	1.37576e+07	1.77842e+06	1.33426e+07	2.41036e+06	1.18604e+07	993159	1.19549e+07	1.84911e+06	1.31743e+07	935688	1.06818e+07	1.2825e+06	9.9837e+06	700916
71	2.53288e+07	1.72768e+06	2.33057e+07	2.33931e+06	2.25528e+07	2.02206e+06	2.3359e+07	1.80114e+06	2.38083e+07	1.04483e+06	2.33125e+07	3.53317e+06	2.06385e+07	2.21738e+06
72	1.86575e+07	1.42228e+06	1.64468e+07	1.65265e+06	1.76347e+07	1.25859e+06	1.75371e+07	1.06782e+06	1.76921e+07	1.00434e+06	1.51983e+07	1.49356e+06	1.43031e+07	2.03137e+06
73	2.7456e+07	3.17525e+07	3.41038e+07	2.61722e+07	2.9983e+07	2.77517e+07	2.57635e+07	2.04416e+07	4.04338e+07	4.10737e+07	2.63647e+07	1.80962e+07	2.94453e+07	2.85769e+07
74	2.59551e+06	204345	2.384e+06	185078	2.14698e+06	350845	2.16144e+06	158037	2.53634e+06	113780	2.42845e+06	311980	2.16466e+06	278148
75	1.1307e+08	5.18449e+07	1.18759e+08	6.52153e+07	1.26192e+08	7.66177e+07	8.55098e+07	4.09568e+07	1.08232e+08	6.03965e+07	1.00643e+08	5.37193e+07	1.00456e+08	5.27803e+07
76	878566	112212	826793	113601	773775	122903	831346	88945.8	915173	240299	927954	93271.9	780195	187174
77	2.4869e+06	202667	2.18998e+06	225904	2.00539e+06	251118	2.10795e+06	274942	2.20289e+06	141340	2.11833e+06	236284	1.79245e+06	127985
78	4.45905e+07	6.06464e+06	4.21682e+07	6.0289e+06	4.09368e+07	2.11557e+06	3.97205e+07	5.34419e+06	4.06153e+07	2.43352e+06	4.24909e+07	4.66589e+06	4.64574e+07	1.8934e+07
79	2.26937e+07	2.32057e+06	2.47348e+07	3.08686e+06	2.13151e+07	2.40009e+06	2.01638e+07	3.03093e+06	2.26522e+07	1.86896e+06	2.35407e+07	3.5356e+06	2.43872e+07	3.15146e+06
80	1.80377e+07	1.55201e+06	1.92725e+07	2.86867e+06	1.5324e+07	2.64804e+06	1.46417e+07	3.67727e+06	1.61686e+07	1.34977e+06	1.59031e+07	2.19181e+06	1.93064e+07	2.9876e+06
81	3.33045e+06	1.32751e+06	2.89464e+06	705365	2.40963e+06	993315	2.48662e+06	624430	3.13814e+06	690964	2.54389e+06	774530	1.92084e+06	786396
82	4.35651e+06	458623	4.61791e+06	947027	3.95106e+06	34084.3	3.44352e+06	798903	4.03059e+06	826764	4.10896e+06	452555	4.18372e+06	780503
83	778068	137026	631750	153040	507848	135984	472595	180968	575806	138361	624448	107873	639906	185809
84	760028	115979	692489	203356	832139	306806	702590	159122	590771	120653	742386	154074	749978	107912
85	4.18591e+06	396199	3.83466e+06	645466	3.31135e+06	585035	3.30695e+06	688340	3.74303e+06	319267	3.46652e+06	236115	3.09897e+06	541376
86	4.26625e+07	4.99665e+06	3.97285e+07	6.19317e+06	3.813e+07	3.99783e+06	3.12501e+07	5.26605e+06	3.27739e+07	5.34688e+06	3.13631e+07	5.86013e+06	3.48952e+07	5.06089e+06
87	6.05012e+06	867892	4.87983e+06	1.1517e+06	3.62328e+06	934763	3.78232e+06	1.36494e+06	4.24148e+06	909881	4.17146e+06	790713	3.94801e+06	758784
88	1.66785e+07	1.36895e+06	1.4073e+07	1.65564e+06	1.44249e+07	1.8092e+06	1.32031e+07	1.43898e+06	1.47992e+07	1.18454e+06	1.3698e+07	1.34613e+06	1.42965e+07	3.13451e+06
89	3.35275e+06	456816	2.83943e+06	374313	2.74123e+06	169483	2.25723e+06	471922	2.61904e+06	379767	2.54731e+06	278574	3.00908e+06	550759
90	2.48294e+06	941862	2.09083e+06	817777	2.36537e+06	643639	2.14662e+06	1.02738e+06	2.48141e+06	1.08778e+06	2.37903e+06	866857	1.59267e+06	1.02908e+06
91	5.13891e+06	710877	4.87356e+06	423988	4.31825e+06	1.18726e+06	3.79968e+06	724233	4.09109e+06	735359	4.27256e+06	663370	4.8553e+06	1.06351e+06
92	835942	207012	694276	136404	544508	135853	547846	91676.1	697303	73323	546412	46209.5	550361	78626.8
93	2.42995e+07	2.4391e+06	2.10257e+07	2.4021e+06	1.92164e+07	2.62207e+06	2.01945e+07	1.64237e+06	2.24094e+07	735488	1.94382e+07	2.08182e+06	1.73519e+07	2.35437e+06
94	4.41405e+06	988592	4.14216e+06	1.2632e+06	3.52026e+06	786746	3.37124e+06	1.18817e+06	3.99139e+06	974971	4.01958e+06	836517	3.346e+06	1.12846e+06
95	4.69914e+07	6.61605e+06	4.63349e+07	1.10497e+07	4.87407e+07	1.23974e+07	3.42294e+07	7.18259e+06	3.89775e+07	1.06354e+07	4.23659e+07	1.36142e+07	4.49982e+07	1.30172e+07
96	4.41639e+06	609222	3.50203e+06	407610	3.83355e+06	559966	3.06649e+06	477282	3.47486e+06	386476	3.27512e+06	196653	3.33503e+06	774787
97	4.60318e+06	460179	5.11553e+06	662201	4.76525e+06	1.1917e+06	5.86625e+06	1.82374e+06	4.48482e+06	460359	4.19189e+06	364091	4.21707e+06	782530
98	8.54867e+06	1.83825e+06	8.4732e+06	855725	1.0269e+07	284097	1.68297e+07	1.74289e+06	3.68341e+07	6.54764e+06	5.07195e+07	8.16663e+06	9.35892e+06	1.39135e+06
99	1.03859e+07	3.35517e+06	9.97927e+06	1.01633e+06	1.20491e+07	2.73872e+06	1.50782e+07	1.06566e+06	1.40795e+07	535968	1.24357e+07	1.03586e+06	9.80805e+06	1.68315e+06
100	6.7066e+06	309920	7.05246e+06	1.24586e+06	6.78593e+06	1.20639e+06	6.34881e+06	1.4067e+06	6.261e+06	1.13626e+06	5.62587e+06	661242	6.21211e+06	992616
101	5.69566e+07	4.4782e+06	6.12845e+07	1.00463e+07	6.32367e+07	7.65557e+06	5.15723e+07	9.214e+06	5.18843e+07	9.99335e+06	4.02265e+07	7.03045e+06	5.01391e+07	8.69848e+06
102	1.23211e+07	4.10811e+06	1.35469e+07	3.37818e+06	1.35865e+07	4.30385e+06	1.05714e+07	3.66159e+06	1.09332e+07	2.13406e+06	8.26048e+06	1.49647e+06	1.23286e+07	6.74389e+06
103	2.9725e+06	1.17926e+06	2.22073e+06	123344	2.17686e+06	751574	3.4397e+06	578737	3.78804e+06	416390	3.70277e+06	174760	2.33669e+06	614770
104	3.01054e+06	322689	3.01557e+06	235649	2.61022e+06	730270	2.95113e+06	607891	3.32292e+06	246443	3.55955e+06	355314	3.16848e+06	497556
105	1.85649e+07	3.4433e+06	1.73296e+07	1.6572e+06	1.47895e+07	2.68877e+06	1.50925e+07	2.1683e+06	1.68048e+07	1.49256e+06	1.7287e+07	1.74834e+06	1.45775e+07	1.85482e+06
106	1.0777e+07	2.72788e+06	8.47081e+06	1.17556e+06	7.12976e+06	2.37369e+06	8.59994e+06	837980	8.98267e+06	1.42924e+06	9.27561e+06	1.48391e+06	6.65781e+06	474055
107	2.18899e+06	403307	1.97779e+06	204596	1.75878e+06	381205	1.71927e+06	196078	1.90006e+06	245280	1.74502e+06	187352	1.53917e+06	306312
108	6.14448e+06	458605	5.46778e+06	464459	4.95712e+06	1.14448e+06	5.55966e+06	667810	6.45549e+06	400895	5.99515e+06	341655	4.69449e+06	843644
109	3.53663e+07	5.79283e+06	3.2116e+07	4.94558e+06	3.43866e+07	7.84908e+06	4.29344e+07	6.93967e+06	4.72386e+07	2.816e+06	4.40618e+07	3.25584e+06	3.05119e+07	9.58809e+06
110	5.58298e+07	1.68871e+07	4.78575e+07	4.19159e+06	4.14242e+07	9.30878e+06	3.19047e+07	5.44556e+06	3.98227e+07	4.19099e+06	3.62915e+07	2.91745e+06	4.08868e+07	1.36876e+07
111	5.549e+07	1.49071e+07	5.35387e+07	4.17835e+06	4.48945e+07	1.08887e+07	4.16088e+07	1.30683e+06	4.47234e+07	4.6234e+06	3.9904e+07	3.16632e+06	3.79447e+07	1.03137e+07
